# Supplementary material for: The Impact of Elevated Soil pH Levels on Cranberry Growth, Physiology, and Metabolites
Source: Plants (Basel). 2025 Sep 11;14(18):2833. doi: 10.3390/plants14182833 (PMC12473267; doi:10.3390/plants14182833)
Supplement: Supplementary file 1 [file plants-14-02833-s001.zip]

Archive with 1 entries (1 files):
- plants-3811100-supplementary.pdf
